# Supplementary material for: Comparative analysis of cellular expression pattern of schizophrenia risk genes in human versus mouse cortex
Source: Cell Biosci. 2019 Nov 4;9:89. doi: 10.1186/s13578-019-0352-5 (PMC6829839; doi:10.1186/s13578-019-0352-5)
Supplement: Supplementary file 1 — Additional file 1: Table S1. The number of SRG-positive and SRG-negative cells in the population of glutamatergic neuron, GABAergic neuron and non-neuronal cell. [file 13578_2019_352_MOESM1_ESM.xlsx]

## Sheet: human cortex
		Glutamatergic neuron number			GABAergic neuron number			Non-neuronal cell number
	SRG	Total	SRG-positive	SRG-negative	Total	SRG-positive	SRG-negative	Total	SRG-positive	SRG-negative
1	ADAMTSL3	6673	388	6285	1129	176	953	1196	22	1174
2	ADD1	6673	4897	1776	1129	687	442	1196	361	835
3	AGER	6673	198	6475	1129	36	1093	1196	36	1160
4	AIF1	6673	30	6643	1129	7	1122	1196	62	1134
5	AKT1	6673	527	6146	1129	92	1037	1196	32	1164
6	AMACR	6673	157	6516	1129	24	1105	1196	1	1195
7	ANK3	6673	6483	190	1129	1055	74	1196	516	680
8	APOE	6673	186	6487	1129	55	1074	1196	168	1028
9	APOM	6673	67	6606	1129	15	1114	1196	17	1179
10	ARHGAP4	6673	348	6325	1129	18	1111	1196	49	1147
11	ARNTL	6673	4393	2280	1129	448	681	1196	99	1097
12	ASAH1	6673	3495	3178	1129	572	557	1196	162	1034
13	ATP2A2	6673	6209	464	1129	974	155	1196	397	799
14	AVPR2	6673	8	6665	1129	0	1129	1196	3	1193
15	BMP7	6673	400	6273	1129	63	1066	1196	118	1078
16	BRD1	6673	2215	4458	1129	268	861	1196	80	1116
17	BTG1	6673	1484	5189	1129	301	828	1196	78	1118
18	CACNA1C	6673	3930	2743	1129	489	640	1196	65	1131
19	CACNB2	6673	4438	2235	1129	665	464	1196	177	1019
20	CCL22	6673	106	6567	1129	17	1112	1196	19	1177
21	CD14	6673	203	6470	1129	16	1113	1196	35	1161
22	CD34	6673	54	6619	1129	10	1119	1196	24	1172
23	CD46	6673	4792	1881	1129	775	354	1196	378	818
24	CDH13	6673	1998	4675	1129	653	476	1196	70	1126
25	CHEK1	6673	372	6301	1129	50	1079	1196	23	1173
26	CHRM4	6673	39	6634	1129	8	1121	1196	0	1196
27	CHRNA3	6673	307	6366	1129	15	1114	1196	10	1186
28	CHRNA5	6673	273	6400	1129	55	1074	1196	25	1171
29	CHRNA7	6673	500	6173	1129	140	989	1196	41	1155
30	CHRNB4	6673	37	6636	1129	3	1126	1196	5	1191
31	CLCN3	6673	4340	2333	1129	691	438	1196	177	1019
32	CLIC1	6673	31	6642	1129	13	1116	1196	27	1169
33	CLU	6673	5641	1032	1129	993	136	1196	556	640
34	CMYA5	6673	2956	3717	1129	126	1003	1196	206	990
35	CNKSR2	6673	5637	1036	1129	382	747	1196	120	1076
36	CNNM2	6673	866	5807	1129	150	979	1196	34	1162
37	CNTN4	6673	2754	3919	1129	663	466	1196	35	1161
38	COMT	6673	1615	5058	1129	197	932	1196	114	1082
39	CRP	6673	5	6668	1129	1	1128	1196	2	1194
40	CTNNA1	6673	2688	3985	1129	255	874	1196	155	1041
41	CTNND1	6673	1195	5478	1129	80	1049	1196	74	1122
42	CXCL12	6673	37	6636	1129	122	1007	1196	31	1165
43	CYP17A1	6673	93	6580	1129	20	1109	1196	9	1187
44	DAO	6673	25	6648	1129	7	1122	1196	5	1191
45	DGKZ	6673	5632	1041	1129	565	564	1196	164	1032
46	DISC1	6673	19	6654	1129	11	1118	1196	29	1167
47	DLG1	6673	5481	1192	1129	394	735	1196	306	890
48	DLG2	6673	4997	1676	1129	750	379	1196	302	894
49	DLG4	6673	3927	2746	1129	488	641	1196	132	1064
50	DOC2A	6673	1427	5246	1129	107	1022	1196	25	1171
51	DOCK4	6673	3407	3266	1129	305	824	1196	317	879
52	DPP4	6673	2001	4672	1129	166	963	1196	12	1184
53	DRD1	6673	551	6122	1129	36	1093	1196	3	1193
54	DRD2	6673	64	6609	1129	7	1122	1196	1	1195
55	DRD3	6673	12	6661	1129	2	1127	1196	1	1195
56	DRD4	6673	161	6512	1129	36	1093	1196	14	1182
57	DTNBP1	6673	952	5721	1129	196	933	1196	34	1162
58	EGF	6673	180	6493	1129	39	1090	1196	13	1183
59	EGR1	6673	3526	3147	1129	73	1056	1196	60	1136
60	EHMT1	6673	2413	4260	1129	315	814	1196	170	1026
61	EI24	6673	3384	3289	1129	464	665	1196	183	1013
62	EP300	6673	3414	3259	1129	478	651	1196	152	1044
63	EPHX2	6673	679	5994	1129	247	882	1196	55	1141
64	ERBB4	6673	556	6117	1129	803	326	1196	201	995
65	ERCC4	6673	2186	4487	1129	292	837	1196	79	1117
66	FES	6673	427	6246	1129	8	1121	1196	17	1179
67	FEZ1	6673	4687	1986	1129	679	450	1196	345	851
68	FGFR1	6673	1978	4695	1129	325	804	1196	201	995
69	FLII	6673	1593	5080	1129	219	910	1196	70	1126
70	FLNA	6673	1562	5111	1129	211	918	1196	77	1119
71	FMR1	6673	3330	3343	1129	398	731	1196	129	1067
72	FURIN	6673	1586	5087	1129	196	933	1196	32	1164
73	GABRB2	6673	6279	394	1129	1016	113	1196	173	1023
74	GAD1	6673	494	6179	1129	1057	72	1196	100	1096
75	GCA	6673	2638	4035	1129	299	830	1196	112	1084
76	GNAL	6673	1477	5196	1129	568	561	1196	50	1146
77	GNL3	6673	3359	3314	1129	425	704	1196	106	1090
78	GRIA1	6673	3320	3353	1129	740	389	1196	69	1127
79	GRIK3	6673	1261	5412	1129	383	746	1196	41	1155
80	GRIK4	6673	1043	5630	1129	77	1052	1196	80	1116
81	GRIN2A	6673	6200	473	1129	899	230	1196	168	1028
82	GRIN2B	6673	5523	1150	1129	957	172	1196	111	1085
83	GRM3	6673	2315	4358	1129	127	1002	1196	241	955
84	HBEGF	6673	562	6111	1129	120	1009	1196	39	1157
85	HCFC1	6673	2139	4534	1129	317	812	1196	105	1091
86	HCN1	6673	4046	2627	1129	704	425	1196	63	1133
87	HP	6673	11	6662	1129	1	1128	1196	7	1189
88	HSPD1	6673	4029	2644	1129	720	409	1196	148	1048
89	HTR2A	6673	4345	2328	1129	269	860	1196	101	1095
90	HTR3B	6673	205	6468	1129	7	1122	1196	6	1190
91	IK	6673	3776	2897	1129	532	597	1196	143	1053
92	IL18	6673	49	6624	1129	12	1117	1196	51	1145
93	IL1B	6673	45	6628	1129	9	1120	1196	10	1186
94	IMMP2L	6673	982	5691	1129	132	997	1196	35	1161
95	IRAK1	6673	1562	5111	1129	184	945	1196	52	1144
96	ITIH4	6673	1253	5420	1129	162	967	1196	79	1117
97	KCNV1	6673	2717	3956	1129	43	1086	1196	36	1160
98	L1CAM	6673	3290	3383	1129	505	624	1196	29	1167
99	LASP1	6673	2006	4667	1129	213	916	1196	49	1147
100	LCAT	6673	67	6606	1129	7	1122	1196	63	1133
101	LRP1	6673	4203	2470	1129	652	477	1196	378	818
102	LSM1	6673	1951	4722	1129	252	877	1196	51	1145
103	MAPK11	6673	1671	5002	1129	68	1061	1196	62	1134
104	MAPK3	6673	911	5762	1129	244	885	1196	55	1141
105	MCL1	6673	1250	5423	1129	156	973	1196	89	1107
106	MDK	6673	777	5896	1129	121	1008	1196	32	1164
107	MECP2	6673	3021	3652	1129	434	695	1196	133	1063
108	MEF2C	6673	6623	50	1129	1055	74	1196	394	802
109	MLC1	6673	9	6664	1129	6	1123	1196	68	1128
110	MMP16	6673	4214	2459	1129	405	724	1196	113	1083
111	MSH6	6673	1859	4814	1129	302	827	1196	80	1116
112	MTHFR	6673	2004	4669	1129	291	838	1196	94	1102
113	MYO1A	6673	14	6659	1129	0	1129	1196	2	1194
114	NISCH	6673	5225	1448	1129	761	368	1196	175	1021
115	NMUR2	6673	23	6650	1129	15	1114	1196	44	1152
116	NOTCH4	6673	292	6381	1129	45	1084	1196	23	1173
117	NPAS3	6673	1587	5086	1129	517	612	1196	386	810
118	NRG1	6673	1389	5284	1129	55	1074	1196	14	1182
119	NRGN	6673	6561	112	1129	274	855	1196	233	963
120	NRXN1	6673	6394	279	1129	828	301	1196	386	810
121	NUCB2	6673	3500	3173	1129	493	636	1196	95	1101
122	OFCC1	6673	1	6672	1129	0	1129	1196	2	1194
123	OPCML	6673	5392	1281	1129	802	327	1196	152	1044
124	PAK6	6673	1276	5397	1129	135	994	1196	12	1184
125	PAM	6673	4216	2457	1129	728	401	1196	86	1110
126	PARD3	6673	50	6623	1129	110	1019	1196	62	1134
127	PDC	6673	782	5891	1129	93	1036	1196	14	1182
128	PIK3C2A	6673	3911	2762	1129	637	492	1196	302	894
129	PJA2	6673	5790	883	1129	829	300	1196	273	923
130	PKNOX2	6673	2406	4267	1129	239	890	1196	27	1169
131	PLA2G15	6673	914	5759	1129	96	1033	1196	40	1156
132	PLCB2	6673	189	6484	1129	13	1116	1196	59	1137
133	PLXNA2	6673	3659	3014	1129	335	794	1196	64	1132
134	PPARGC1A	6673	1839	4834	1129	490	639	1196	57	1139
135	PPP3CC	6673	2348	4325	1129	310	819	1196	99	1097
136	PRKCD	6673	181	6492	1129	70	1059	1196	51	1145
137	PRKD1	6673	1461	5212	1129	265	864	1196	69	1127
138	PRMT1	6673	2437	4236	1129	427	702	1196	108	1088
139	PRODH	6673	73	6600	1129	21	1108	1196	234	962
140	PTGIS	6673	530	6143	1129	53	1076	1196	38	1158
141	PTGS2	6673	727	5946	1129	18	1111	1196	7	1189
142	PTN	6673	703	5970	1129	143	986	1196	305	891
143	RAD51	6673	147	6526	1129	19	1110	1196	18	1178
144	RANGAP1	6673	4146	2527	1129	497	632	1196	164	1032
145	RELN	6673	294	6379	1129	260	869	1196	33	1163
146	RGS4	6673	5635	1038	1129	576	553	1196	151	1045
147	RGS6	6673	2656	4017	1129	194	935	1196	58	1138
148	RIMS1	6673	4816	1857	1129	575	554	1196	112	1084
149	RPGRIP1L	6673	2630	4043	1129	295	834	1196	39	1157
150	RRAS	6673	141	6532	1129	17	1112	1196	13	1183
151	RTN4R	6673	2123	4550	1129	64	1065	1196	21	1175
152	SEMA3D	6673	259	6414	1129	12	1117	1196	13	1183
153	SERPING1	6673	925	5748	1129	108	1021	1196	53	1143
154	SETD1A	6673	1478	5195	1129	206	923	1196	71	1125
155	SHANK3	6673	3205	3468	1129	454	675	1196	114	1082
156	SIGMAR1	6673	1454	5219	1129	217	912	1196	30	1166
157	SLC12A4	6673	26	6647	1129	7	1122	1196	46	1150
158	SLC18A1	6673	9	6664	1129	1	1128	1196	3	1193
159	SLC1A1	6673	1961	4712	1129	320	809	1196	50	1146
160	SLC6A4	6673	203	6470	1129	20	1109	1196	28	1168
161	SOX2	6673	103	6570	1129	501	628	1196	440	756
162	SREBF1	6673	1421	5252	1129	219	910	1196	171	1025
163	SREBF2	6673	4043	2630	1129	525	604	1196	210	986
164	SRR	6673	773	5900	1129	113	1016	1196	33	1163
165	STAR	6673	452	6221	1129	119	1010	1196	28	1168
166	STAT6	6673	1637	5036	1129	30	1099	1196	55	1141
167	STON2	6673	98	6575	1129	35	1094	1196	128	1068
168	SV2B	6673	5557	1116	1129	121	1008	1196	90	1106
169	TAOK2	6673	1993	4680	1129	323	806	1196	112	1084
170	TAP1	6673	405	6268	1129	63	1066	1196	32	1164
171	TCF4	6673	6087	586	1129	1094	35	1196	530	666
172	TENM3	6673	1653	5020	1129	444	685	1196	12	1184
173	TIE1	6673	38	6635	1129	0	1129	1196	15	1181
174	TNF	6673	4	6669	1129	0	1129	1196	1	1195
175	TNXB	6673	254	6419	1129	22	1107	1196	9	1187
176	TPH1	6673	46	6627	1129	5	1124	1196	4	1192
177	TPR	6673	4191	2482	1129	562	567	1196	217	979
178	VIPR2	6673	1595	5078	1129	51	1078	1196	35	1161
179	VRK2	6673	1037	5636	1129	87	1042	1196	152	1044
180	ZEB2	6673	3256	3417	1129	857	272	1196	460	736

## Sheet: mouse cortex
		Glutamatergic neuron number			GABAergic neuron number			Non-neuronal cell number
	SRG	Total	SRG-positive	SRG-negative	Total	SRG-positive	SRG-negative	Total	SRG-positive	SRG-negative
1	ADAMTSL3	7366	52	7314	6125	110	6015	577	20	557
2	ADD1	7366	7297	69	6125	5636	489	577	424	153
3	AGER	7366	46	7320	6125	45	6080	577	8	569
4	AIF1	7366	503	6863	6125	70	6055	577	57	520
5	AKT1	7366	6013	1353	6125	5025	1100	577	139	438
6	AMACR	7366	4011	3355	6125	2416	3709	577	85	492
7	ANK3	7366	7364	2	6125	6120	5	577	135	442
8	APOE	7366	1914	5452	6125	2036	4089	577	561	16
9	APOM	7366	50	7316	6125	8	6117	577	0	577
10	ARHGAP4	7366	400	6966	6125	225	5900	577	32	545
11	ARNTL	7366	6292	1074	6125	3191	2934	577	135	442
12	ASAH1	7366	6678	688	6125	5625	500	577	414	163
13	ATP2A2	7366	7362	4	6125	6060	65	577	410	167
14	AVPR2	7366	19	7347	6125	15	6110	577	2	575
15	BMP7	7366	61	7305	6125	155	5970	577	131	446
16	BRD1	7366	6170	1196	6125	4305	1820	577	211	366
17	BTG1	7366	6541	825	6125	5676	449	577	503	74
18	CACNA1C	7366	5830	1536	6125	3813	2312	577	45	532
19	CACNB2	7366	5594	1772	6125	4173	1952	577	16	561
20	CCL22	7366	38	7328	6125	74	6051	577	0	577
21	CD14	7366	7	7359	6125	9	6116	577	53	524
22	CD34	7366	6137	1229	6125	1018	5107	577	32	545
23	CD46	7366	3045	4321	6125	1381	4744	577	58	519
24	CDH13	7366	3502	3864	6125	4188	1937	577	64	513
25	CHEK1	7366	526	6840	6125	334	5791	577	8	569
26	CHRM4	7366	2791	4575	6125	755	5370	577	3	574
27	CHRNA3	7366	126	7240	6125	493	5632	577	1	576
28	CHRNA5	7366	388	6978	6125	941	5184	577	1	576
29	CHRNA7	7366	1038	6328	6125	1634	4491	577	6	571
30	CHRNB4	7366	30	7336	6125	28	6097	577	1	576
31	CLCN3	7366	7307	59	6125	6044	81	577	288	289
32	CLIC1	7366	158	7208	6125	392	5733	577	173	404
33	CLU	7366	7303	63	6125	6092	33	577	494	83
34	CMYA5	7366	2566	4800	6125	283	5842	577	27	550
35	CNKSR2	7366	7302	64	6125	3649	2476	577	41	536
36	CNNM2	7366	3192	4174	6125	2554	3571	577	94	483
37	CNTN4	7366	5433	1933	6125	4626	1499	577	37	540
38	COMT	7366	7291	75	6125	5957	168	577	348	229
39	CRP	7366	0	7366	6125	0	6125	577	0	577
40	CTNNA1	7366	4869	2497	6125	2897	3228	577	212	365
41	CTNND1	7366	4606	2760	6125	1880	4245	577	209	368
42	CXCL12	7366	2812	4554	6125	518	5607	577	78	499
43	CYP17A1	7366	8	7358	6125	4	6121	577	0	577
44	DAO	7366	63	7303	6125	17	6108	577	0	577
45	DGKZ	7366	7038	328	6125	4275	1850	577	112	465
46	DISC1	7366	572	6794	6125	280	5845	577	44	533
47	DLG1	7366	7326	40	6125	4068	2057	577	248	329
48	DLG2	7366	7268	98	6125	5930	195	577	75	502
49	DLG4	7366	6958	408	6125	4800	1325	577	109	468
50	DOC2A	7366	5083	2283	6125	1576	4549	577	4	573
51	DOCK4	7366	5620	1746	6125	3415	2710	577	275	302
52	DPP4	7366	1784	5582	6125	212	5913	577	14	563
53	DRD1	7366	2479	4887	6125	2045	4080	577	3	574
54	DRD2	7366	46	7320	6125	292	5833	577	0	577
55	DRD3	7366	0	7366	6125	1	6124	577	0	577
56	DRD4	7366	243	7123	6125	130	5995	577	0	577
57	DTNBP1	7366	6869	497	6125	4802	1323	577	149	428
58	EGF	7366	323	7043	6125	223	5902	577	8	569
59	EGR1	7366	7188	178	6125	3309	2816	577	207	370
60	EHMT1	7366	5915	1451	6125	4075	2050	577	187	390
61	EI24	7366	7087	279	6125	5370	755	577	170	407
62	EP300	7366	5576	1790	6125	3951	2174	577	166	411
63	EPHX2	7366	1705	5661	6125	1731	4394	577	222	355
64	ERBB4	7366	189	7177	6125	5182	943	577	51	526
65	ERCC4	7366	4343	3023	6125	3178	2947	577	98	479
66	FES	7366	30	7336	6125	111	6014	577	34	543
67	FEZ1	7366	7360	6	6125	6117	8	577	449	128
68	FGFR1	7366	2112	5254	6125	2332	3793	577	340	237
69	FLII	7366	3547	3819	6125	3620	2505	577	117	460
70	FLNA	7366	3282	4084	6125	2187	3938	577	111	466
71	FMR1	7366	7107	259	6125	5413	712	577	211	366
72	FURIN	7366	2407	4959	6125	2159	3966	577	78	499
73	GABRB2	7366	7300	66	6125	5730	395	577	66	511
74	GAD1	7366	1389	5977	6125	6125	0	577	148	429
75	GCA	7366	6245	1121	6125	3236	2889	577	226	351
76	GNAL	7366	4744	2622	6125	5406	719	577	43	534
77	GNL3	7366	6963	403	6125	5721	404	577	220	357
78	GRIA1	7366	7004	362	6125	5968	157	577	63	514
79	GRIK3	7366	3693	3673	6125	2287	3838	577	13	564
80	GRIK4	7366	3656	3710	6125	1928	4197	577	32	545
81	GRIN2A	7366	6302	1064	6125	2963	3162	577	8	569
82	GRIN2B	7366	7361	5	6125	6124	1	577	197	380
83	GRM3	7366	6265	1101	6125	1360	4765	577	382	195
84	HBEGF	7366	982	6384	6125	3113	3012	577	195	382
85	HCFC1	7366	6184	1182	6125	4374	1751	577	140	437
86	HCN1	7366	5691	1675	6125	5340	785	577	24	553
87	HP	7366	30	7336	6125	15	6110	577	0	577
88	HSPD1	7366	7295	71	6125	6066	59	577	260	317
89	HTR2A	7366	1588	5778	6125	1646	4479	577	0	577
90	HTR3B	7366	6	7360	6125	105	6020	577	0	577
91	IK	7366	7310	56	6125	6067	58	577	297	280
92	IL18	7366	2248	5118	6125	2121	4004	577	467	110
93	IL1B	7366	965	6401	6125	36	6089	577	2	575
94	IMMP2L	7366	3637	3729	6125	3011	3114	577	31	546
95	IRAK1	7366	4826	2540	6125	3977	2148	577	263	314
96	ITIH4	7366	7	7359	6125	7	6118	577	1	576
97	KCNV1	7366	6833	533	6125	860	5265	577	23	554
98	L1CAM	7366	6301	1065	6125	4943	1182	577	10	567
99	LASP1	7366	6177	1189	6125	4374	1751	577	164	413
100	LCAT	7366	131	7235	6125	111	6014	577	338	239
101	LRP1	7366	7180	186	6125	5717	408	577	406	171
102	LSM1	7366	7059	307	6125	5752	373	577	201	376
103	MAPK11	7366	6588	778	6125	1913	4212	577	18	559
104	MAPK3	7366	4848	2518	6125	5242	883	577	189	388
105	MCL1	7366	5844	1522	6125	3975	2150	577	205	372
106	MDK	7366	546	6820	6125	315	5810	577	260	317
107	MECP2	7366	6766	600	6125	5506	619	577	200	377
108	MEF2C	7366	7362	4	6125	5955	170	577	189	388
109	MLC1	7366	108	7258	6125	121	6004	577	343	234
110	MMP16	7366	5597	1769	6125	3594	2531	577	41	536
111	MSH6	7366	2598	4768	6125	2038	4087	577	49	528
112	MTHFR	7366	2964	4402	6125	1784	4341	577	33	544
113	MYO1A	7366	100	7266	6125	70	6055	577	0	577
114	NISCH	7366	7289	77	6125	5959	166	577	416	161
115	NMUR2	7366	2	7364	6125	2	6123	577	1	576
116	NOTCH4	7366	713	6653	6125	400	5725	577	47	530
117	NPAS3	7366	339	7027	6125	4222	1903	577	340	237
118	NRG1	7366	5198	2168	6125	1545	4580	577	74	503
119	NRGN	7366	7354	12	6125	3947	2178	577	157	420
120	NRXN1	7366	7365	1	6125	6121	4	577	445	132
121	NUCB2	7366	5671	1695	6125	3389	2736	577	65	512
122	OFCC1	7366	12	7354	6125	0	6125	577	0	577
123	OPCML	7366	7340	26	6125	5247	878	577	80	497
124	PAK6	7366	4845	2521	6125	3606	2519	577	12	565
125	PAM	7366	6304	1062	6125	5985	140	577	128	449
126	PARD3	7366	1257	6109	6125	1628	4497	577	97	480
127	PDC	7366	3	7363	6125	2	6123	577	0	577
128	PIK3C2A	7366	5798	1568	6125	4425	1700	577	266	311
129	PJA2	7366	7352	14	6125	6093	32	577	260	317
130	PKNOX2	7366	5458	1908	6125	4201	1924	577	52	525
131	PLA2G15	7366	3510	3856	6125	2521	3604	577	81	496
132	PLCB2	7366	520	6846	6125	215	5910	577	13	564
133	PLXNA2	7366	6578	788	6125	4050	2075	577	83	494
134	PPARGC1A	7366	4957	2409	6125	4314	1811	577	213	364
135	PPP3CC	7366	5187	2179	6125	3955	2170	577	109	468
136	PRKCD	7366	96	7270	6125	70	6055	577	165	412
137	PRKD1	7366	836	6530	6125	818	5307	577	135	442
138	PRMT1	7366	7262	104	6125	6080	45	577	239	338
139	PRODH	7366	547	6819	6125	164	5961	577	332	245
140	PTGIS	7366	574	6792	6125	196	5929	577	14	563
141	PTGS2	7366	2394	4972	6125	171	5954	577	4	573
142	PTN	7366	6438	928	6125	2895	3230	577	543	34
143	RAD51	7366	529	6837	6125	448	5677	577	9	568
144	RANGAP1	7366	7293	73	6125	5539	586	577	87	490
145	RELN	7366	1269	6097	6125	3182	2943	577	27	550
146	RGS4	7366	7140	226	6125	3961	2164	577	124	453
147	RGS6	7366	4984	2382	6125	2313	3812	577	68	509
148	RIMS1	7366	4466	2900	6125	3107	3018	577	6	571
149	RPGRIP1L	7366	5091	2275	6125	3432	2693	577	79	498
150	RRAS	7366	1624	5742	6125	735	5390	577	178	399
151	RTN4R	7366	6515	851	6125	875	5250	577	12	565
152	SEMA3D	7366	338	7028	6125	271	5854	577	42	535
153	SERPING1	7366	76	7290	6125	138	5987	577	74	503
154	SETD1A	7366	5320	2046	6125	3604	2521	577	111	466
155	SHANK3	7366	4914	2452	6125	2774	3351	577	20	557
156	SIGMAR1	7366	6428	938	6125	4125	2000	577	194	383
157	SLC12A4	7366	517	6849	6125	341	5784	577	159	418
158	SLC18A1	7366	306	7060	6125	184	5941	577	1	576
159	SLC1A1	7366	6819	547	6125	5390	735	577	40	537
160	SLC6A4	7366	3	7363	6125	2	6123	577	0	577
161	SOX2	7366	104	7262	6125	4922	1203	577	332	245
162	SREBF1	7366	2007	5359	6125	2199	3926	577	469	108
163	SREBF2	7366	7226	140	6125	5027	1098	577	341	236
164	SRR	7366	6979	387	6125	4353	1772	577	164	413
165	STAR	7366	1371	5995	6125	930	5195	577	32	545
166	STAT6	7366	1635	5731	6125	435	5690	577	58	519
167	STON2	7366	101	7265	6125	172	5953	577	124	453
168	SV2B	7366	7326	40	6125	592	5533	577	33	544
169	TAOK2	7366	5246	2120	6125	3635	2490	577	129	448
170	TAP1	7366	68	7298	6125	109	6016	577	32	545
171	TCF4	7366	7219	147	6125	6125	0	577	555	22
172	TENM3	7366	6303	1063	6125	1977	4148	577	148	429
173	TIE1	7366	51	7315	6125	13	6112	577	1	576
174	TNF	7366	20	7346	6125	0	6125	577	10	567
175	TNXB	7366	86	7280	6125	13	6112	577	6	571
176	TPH1	7366	98	7268	6125	13	6112	577	1	576
177	TPR	7366	7271	95	6125	5982	143	577	352	225
178	VIPR2	7366	10	7356	6125	80	6045	577	4	573
179	VRK2	7366	1499	5867	6125	329	5796	577	72	505
180	ZEB2	7366	5746	1620	6125	5772	353	577	245	332
