# Supplementary material for: Comparative analysis of cellular expression pattern of schizophrenia risk genes in human versus mouse cortex
Source: Cell Biosci. 2019 Nov 4;9:89. doi: 10.1186/s13578-019-0352-5 (PMC6829839; doi:10.1186/s13578-019-0352-5)
Supplement: Supplementary file 2 — Additional file 2: Table S2. The ratio of SRG-positive cells to total cells in human versus mouse V1 cortex. The κ2 and p value were shown for each SRG. The red color indicates significant difference between human and mouse. [file 13578_2019_352_MOESM2_ESM.xlsx]

## Sheet: Table 2
SRG	SRG-positive cell / total cell		k2	p value
	human V1 cortex	mouse V1 cortex
ADAMTSL3	0.0651(586/8998)	0.0131(182/14068)	0.791784	0.4
ADD1	0.6611(5945/8998)	0.9491(13357/14068)	0.57135	0.4
AGER	0.0301(270/8998)	0.0071(99/14068)	0.326482	0.4
AIF1	0.0111(99/8998)	0.0451(630/14068)	0.356375	0.4
AKT1	0.0721(651/8998)	0.7941(11177/14068)	8.08015	0.005
AMACR	0.0201(182/8998)	0.4631(6512/14068)	5.89929	0.025
ANK3	0.8951(8054/8998)	0.9681(13619/14068)	0.0298055	0.4
APOE	0.0451(409/8998)	0.3211(4511/14068)	3.15349	0.1
APOM	0.0111(99/8998)	0.0041(58/14068)	0.069697	0.4
ARHGAP4	0.0461(415/8998)	0.0471(657/14068)	7.00042e-05	0.4
ARNTL	0.5491(4940/8998)	0.6841(9618/14068)	0.18163	0.4
ASAH1	0.4701(4229/8998)	0.9041(12717/14068)	1.60576	0.25
ATP2A2	0.8421(7580/8998)	0.9831(13832/14068)	0.113929	0.4
AVPR2	0.0011(11/8998)	0.0031(36/14068)	0.00884434	0.4
BMP7	0.0651(581/8998)	0.0251(347/14068)	0.38145	0.4
BRD1	0.2851(2563/8998)	0.7601(10686/14068)	2.76176	0.1
BTG1	0.2071(1863/8998)	0.9041(12720/14068)	5.51713	0.025
CACNA1C	0.4981(4484/8998)	0.6891(9688/14068)	0.380181	0.4
CACNB2	0.5871(5280/8998)	0.6951(9783/14068)	0.112176	0.4
CCL22	0.0161(142/8998)	0.0081(112/14068)	0.0554199	0.4
CD14	0.0281(254/8998)	0.0051(69/14068)	0.385299	0.4
CD34	0.0101(88/8998)	0.5111(7187/14068)	6.93728	0.01
CD46	0.6611(5945/8998)	0.3191(4484/14068)	1.73323	0.25
CDH13	0.3021(2721/8998)	0.5511(7754/14068)	0.991404	0.4
CHEK1	0.0491(445/8998)	0.0621(868/14068)	0.0252523	0.4
CHRM4	0.0051(47/8998)	0.2521(3549/14068)	3.63322	0.1
CHRNA3	0.0371(332/8998)	0.0441(620/14068)	0.0121236	0.4
CHRNA5	0.0391(353/8998)	0.0951(1330/14068)	0.399706	0.4
CHRNA7	0.0761(681/8998)	0.1901(2678/14068)	0.816592	0.4
CHRNB4	0.0051(45/8998)	0.0041(59/14068)	0.00145369	0.4
CLCN3	0.5791(5208/8998)	0.9701(13639/14068)	1.10341	0.4
CLIC1	0.0081(71/8998)	0.0511(723/14068)	0.542385	0.4
CLU	0.7991(7190/8998)	0.9871(13889/14068)	0.209708	0.4
CMYA5	0.3651(3288/8998)	0.2041(2876/14068)	0.755201	0.4
CNKSR2	0.6821(6139/8998)	0.7811(10992/14068)	0.0776946	0.4
CNNM2	0.1171(1050/8998)	0.4151(5840/14068)	2.4765	0.15
CNTN4	0.3841(3452/8998)	0.7181(10096/14068)	1.28219	0.4
COMT	0.2141(1926/8998)	0.9661(13596/14068)	5.95787	0.025
CRP	0.0011(8/8998)	0.0001(0/14068)	0.0230219	0.4
CTNNA1	0.3441(3098/8998)	0.5671(7978/14068)	0.734116	0.4
CTNND1	0.1501(1349/8998)	0.4761(6695/14068)	2.44732	0.15
CXCL12	0.0211(190/8998)	0.2421(3408/14068)	2.88739	0.1
CYP17A1	0.0141(122/8998)	0.0011(12/14068)	0.278457	0.4
DAO	0.0041(37/8998)	0.0061(80/14068)	0.00491708	0.4
DGKZ	0.7071(6361/8998)	0.8121(11425/14068)	0.0830425	0.4
DISC1	0.0071(59/8998)	0.0641(896/14068)	0.77504	0.4
DLG1	0.6871(6181/8998)	0.8281(11642/14068)	0.14872	0.4
DLG2	0.6721(6049/8998)	0.9431(13273/14068)	0.501858	0.4
DLG4	0.5051(4547/8998)	0.8441(11867/14068)	1.00198	0.4
DOC2A	0.1731(1559/8998)	0.4741(6663/14068)	2.00692	0.25
DOCK4	0.4481(4029/8998)	0.6621(9310/14068)	0.525142	0.4
DPP4	0.2421(2179/8998)	0.1431(2010/14068)	0.456617	0.4
DRD1	0.0661(590/8998)	0.3221(4527/14068)	2.59461	0.15
DRD2	0.0081(72/8998)	0.0241(338/14068)	0.143958	0.4
DRD3	0.0021(15/8998)	0.0001(1/14068)	0.037072	0.4
DRD4	0.0231(211/8998)	0.0271(373/14068)	0.00365839	0.4
DTNBP1	0.1311(1182/8998)	0.8401(11820/14068)	6.76627	0.01
EGF	0.0261(232/8998)	0.0391(554/14068)	0.0531792	0.4
EGR1	0.4071(3659/8998)	0.7611(10704/14068)	1.33422	0.25
EHMT1	0.3221(2898/8998)	0.7231(10177/14068)	1.97493	0.25
EI24	0.4481(4031/8998)	0.8981(12627/14068)	1.77292	0.25
EP300	0.4491(4044/8998)	0.6891(9693/14068)	0.634831	0.4
EPHX2	0.1091(981/8998)	0.2601(3658/14068)	0.984841	0.4
ERBB4	0.1731(1560/8998)	0.3851(5422/14068)	1.20301	0.4
ERCC4	0.2841(2557/8998)	0.5421(7619/14068)	1.10503	0.4
FES	0.0501(452/8998)	0.0121(175/14068)	0.513033	0.4
FEZ1	0.6351(5711/8998)	0.9901(13926/14068)	0.852489	0.4
FGFR1	0.2781(2504/8998)	0.3401(4784/14068)	0.0937856	0.4
FLII	0.2091(1882/8998)	0.5181(7284/14068)	1.84439	0.25
FLNA	0.2061(1850/8998)	0.3971(5580/14068)	0.899157	0.4
FMR1	0.4291(3857/8998)	0.9051(12731/14068)	2.01404	0.25
FURIN	0.2021(1814/8998)	0.3301(4644/14068)	0.477434	0.4
GABRB2	0.8301(7468/8998)	0.9311(13096/14068)	0.061837	0.4
GAD1	0.1831(1651/8998)	0.5451(7662/14068)	2.50713	0.15
GCA	0.3391(3049/8998)	0.6901(9707/14068)	1.54672	0.25
GNAL	0.2331(2095/8998)	0.7251(10193/14068)	3.30693	0.1
GNL3	0.4321(3890/8998)	0.9171(12904/14068)	2.05422	0.25
GRIA1	0.4591(4129/8998)	0.9271(13035/14068)	1.84354	0.25
GRIK3	0.1871(1685/8998)	0.4261(5993/14068)	1.36237	0.25
GRIK4	0.1331(1200/8998)	0.3991(5616/14068)	1.9746	0.25
GRIN2A	0.8081(7267/8998)	0.6591(9273/14068)	0.177871	0.4
GRIN2B	0.7321(6591/8998)	0.9731(13682/14068)	0.364355	0.4
GRM3	0.2981(2683/8998)	0.5691(8007/14068)	1.15046	0.4
HBEGF	0.0801(721/8998)	0.3051(4290/14068)	2.03062	0.25
HCFC1	0.2851(2561/8998)	0.7601(10698/14068)	2.77209	0.1
HCN1	0.5351(4813/8998)	0.7861(11055/14068)	0.569636	0.4
HP	0.0021(19/8998)	0.0031(45/14068)	0.0042943	0.4
HSPD1	0.5441(4897/8998)	0.9681(13621/14068)	1.34236	0.25
HTR2A	0.5241(4715/8998)	0.2301(3234/14068)	1.81999	0.25
HTR3B	0.0241(218/8998)	0.0081(111/14068)	0.185818	0.4
IK	0.4951(4451/8998)	0.9721(13674/14068)	1.77547	0.25
IL18	0.0121(112/8998)	0.3441(4836/14068)	4.6167	0.05
IL1B	0.0071(64/8998)	0.0711(1003/14068)	0.872805	0.4
IMMP2L	0.1281(1149/8998)	0.4751(6679/14068)	2.88902	0.1
IRAK1	0.2001(1798/8998)	0.6441(9066/14068)	3.16258	0.1
ITIH4	0.1661(1494/8998)	0.0011(15/14068)	3.8375	0.1
KCNV1	0.3111(2796/8998)	0.5481(7716/14068)	0.899024	0.4
L1CAM	0.4251(3824/8998)	0.8001(11254/14068)	1.40168	0.25
LASP1	0.2521(2268/8998)	0.7621(10715/14068)	3.30401	0.1
LCAT	0.0151(137/8998)	0.0411(580/14068)	0.214429	0.4
LRP1	0.5821(5233/8998)	0.9461(13303/14068)	0.976951	0.4
LSM1	0.2511(2254/8998)	0.9251(13012/14068)	4.79539	0.05
MAPK11	0.2001(1801/8998)	0.6061(8519/14068)	2.7887	0.1
MAPK3	0.1341(1210/8998)	0.7311(10279/14068)	5.50298	0.025
MCL1	0.1661(1495/8998)	0.7131(10024/14068)	4.5362	0.05
MDK	0.1031(930/8998)	0.0801(1121/14068)	0.0582187	0.4
MECP2	0.3991(3588/8998)	0.8871(12472/14068)	2.2202	0.15
MEF2C	0.8971(8072/8998)	0.9601(13506/14068)	0.0222932	0.4
MLC1	0.0091(83/8998)	0.0411(572/14068)	0.344381	0.4
MMP16	0.5261(4732/8998)	0.6561(9232/14068)	0.180177	0.4
MSH6	0.2491(2241/8998)	0.3331(4685/14068)	0.185335	0.4
MTHFR	0.2661(2389/8998)	0.3401(4781/14068)	0.138933	0.4
MYO1A	0.0021(16/8998)	0.0121(170/14068)	0.132356	0.4
NISCH	0.6851(6161/8998)	0.9711(13664/14068)	0.540706	0.4
NMUR2	0.0091(82/8998)	0.0001(5/14068)	0.204354	0.4
NOTCH4	0.0401(360/8998)	0.0821(1160/14068)	0.261645	0.4
NPAS3	0.2771(2490/8998)	0.3481(4901/14068)	0.124201	0.4
NRG1	0.1621(1458/8998)	0.4851(6817/14068)	2.30831	0.15
NRGN	0.7861(7068/8998)	0.8141(11458/14068)	0.0058757	0.4
NRXN1	0.8461(7608/8998)	0.9901(13931/14068)	0.119375	0.4
NUCB2	0.4541(4088/8998)	0.6491(9125/14068)	0.436992	0.4
OFCC1	0.0001(3/8998)	0.0011(12/14068)	0.00419353	0.4
OPCML	0.7051(6346/8998)	0.9001(12667/14068)	0.262841	0.4
PAK6	0.1581(1423/8998)	0.6021(8463/14068)	3.57116	0.1
PAM	0.5591(5030/8998)	0.8831(12417/14068)	0.837444	0.4
PARD3	0.0251(222/8998)	0.2121(2982/14068)	2.3408	0.15
PDC	0.0991(889/8998)	0.0001(5/14068)	2.38816	0.15
PIK3C2A	0.5391(4850/8998)	0.7461(10489/14068)	0.401982	0.4
PJA2	0.7661(6892/8998)	0.9741(13705/14068)	0.266509	0.4
PKNOX2	0.2971(2672/8998)	0.6901(9711/14068)	2.04185	0.25
PLA2G15	0.1171(1050/8998)	0.4341(6112/14068)	2.68894	0.15
PLCB2	0.0291(261/8998)	0.0531(748/14068)	0.129926	0.4
PLXNA2	0.4511(4058/8998)	0.7611(10711/14068)	0.975961	0.4
PPARGC1A	0.2651(2386/8998)	0.6741(9484/14068)	2.34908	0.15
PPP3CC	0.3061(2757/8998)	0.6581(9251/14068)	1.68132	0.25
PRKCD	0.0341(302/8998)	0.0241(331/14068)	0.0360149	0.4
PRKD1	0.1991(1795/8998)	0.1271(1789/14068)	0.290721	0.4
PRMT1	0.3301(2972/8998)	0.9651(13581/14068)	3.73168	0.1
PRODH	0.0361(328/8998)	0.0741(1043/14068)	0.229825	0.4
PTGIS	0.0691(621/8998)	0.0561(784/14068)	0.0275318	0.4
PTGS2	0.0841(752/8998)	0.1831(2569/14068)	0.614664	0.4
PTN	0.1281(1151/8998)	0.7021(9876/14068)	5.36475	0.025
RAD51	0.0201(184/8998)	0.0701(986/14068)	0.47241	0.4
RANGAP1	0.5341(4807/8998)	0.9181(12919/14068)	1.16583	0.4
RELN	0.0651(587/8998)	0.3181(4478/14068)	2.56002	0.15
RGS4	0.7071(6362/8998)	0.7981(11225/14068)	0.0628462	0.4
RGS6	0.3231(2908/8998)	0.5241(7365/14068)	0.653057	0.4
RIMS1	0.6121(5503/8998)	0.5391(7579/14068)	0.0597501	0.4
RPGRIP1L	0.3291(2964/8998)	0.6111(8602/14068)	1.12378	0.4
RRAS	0.0191(171/8998)	0.1801(2537/14068)	2.08166	0.15
RTN4R	0.2451(2208/8998)	0.5261(7402/14068)	1.42532	0.25
SEMA3D	0.0321(284/8998)	0.0461(651/14068)	0.0520314	0.4
SERPING1	0.1211(1086/8998)	0.0201(288/14068)	1.5789	0.25
SETD1A	0.1951(1755/8998)	0.6421(9035/14068)	3.23142	0.1
SHANK3	0.4191(3773/8998)	0.5481(7708/14068)	0.228907	0.4
SIGMAR1	0.1891(1701/8998)	0.7641(10747/14068)	4.54357	0.05
SLC12A4	0.0091(79/8998)	0.0721(1017/14068)	0.830866	0.4
SLC18A1	0.0011(13/8998)	0.0351(491/14068)	0.510489	0.4
SLC1A1	0.2591(2331/8998)	0.8711(12249/14068)	4.14488	0.05
SLC6A4	0.0281(251/8998)	0.0001(5/14068)	0.67912	0.4
SOX2	0.1161(1044/8998)	0.3811(5358/14068)	2.11728	0.15
SREBF1	0.2011(1811/8998)	0.3321(4675/14068)	0.494114	0.4
SREBF2	0.5311(4778/8998)	0.8951(12594/14068)	1.07554	0.4
SRR	0.1021(919/8998)	0.8171(11496/14068)	7.37369	0.01
STAR	0.0671(599/8998)	0.1661(2333/14068)	0.710174	0.4
STAT6	0.1911(1722/8998)	0.1511(2128/14068)	0.08288	0.4
STON2	0.0291(261/8998)	0.0281(397/14068)	0.000212971	0.4
SV2B	0.6411(5768/8998)	0.5651(7951/14068)	0.060696	0.4
TAOK2	0.2701(2428/8998)	0.6401(9010/14068)	2.01037	0.25
TAP1	0.0561(500/8998)	0.0151(209/14068)	0.524353	0.4
TCF4	0.8571(7711/8998)	0.9881(13899/14068)	0.0971571	0.4
TENM3	0.2341(2109/8998)	0.5991(8428/14068)	2.17183	0.15
TIE1	0.0061(53/8998)	0.0051(65/14068)	0.00316825	0.4
TNF	0.0011(5/8998)	0.0021(30/14068)	0.0165412	0.4
TNXB	0.0321(285/8998)	0.0071(105/14068)	0.342777	0.4
TPH1	0.0061(55/8998)	0.0081(112/14068)	0.00473929	0.4
TPR	0.5521(4970/8998)	0.9671(13605/14068)	1.27628	0.4
VIPR2	0.1871(1681/8998)	0.0071(94/14068)	3.84157	0.05
VRK2	0.1421(1276/8998)	0.1351(1900/14068)	0.00293662	0.4
ZEB2	0.5081(4573/8998)	0.8361(11763/14068)	0.946593	0.4
