# Supplementary material for: Comparative analysis of cellular expression pattern of schizophrenia risk genes in human versus mouse cortex
Source: Cell Biosci. 2019 Nov 4;9:89. doi: 10.1186/s13578-019-0352-5 (PMC6829839; doi:10.1186/s13578-019-0352-5)
Supplement: Supplementary file 3 — Additional file 3: Table S3. The ratio of SRG-positive glutamatergic neurons to total glutamatergic neurons in human versus mouse V1 cortex. The κ2 and p value were shown for each SRG. The red color indicates significant difference between human and mouse. [file 13578_2019_352_MOESM3_ESM.xlsx]

## Sheet: Table 3
SRG	SRG-positive glutamatergic neuron / total glutamatergic neuron		k2	p value
	human V1 cortex	mice V1 cortex
ADAMTSL3	0.0581(388/6673)	0.0071(52/7366)	0.55427	0.4
ADD1	0.7341(4897/6673)	0.9911(7297/7366)	3.7245	0.1
AGER	0.0301(198/6673)	0.0061(46/7366)	0.207208	0.4
AIF1	0.0041(30/6673)	0.0681(503/7366)	0.71838	0.4
AKT1	0.0791(527/6673)	0.8161(6013/7366)	14.0879	0.001
AMACR	0.0241(157/6673)	0.5451(4011/7366)	8.38451	0.005
ANK3	0.9721(6483/6673)	0.99971(7364/7366)	0.380167	0.4
APOE	0.0281(186/6673)	0.2601(1914/7366)	2.72748	0.1
APOM	0.0101(67/6673)	0.0071(50/7366)	0.00825355	0.4
ARHGAP4	0.0521(348/6673)	0.0541(400/7366)	0.000592595	0.4
ARNTL	0.6581(4393/6673)	0.8541(6292/7366)	1.36047	0.25
ASAH1	0.5241(3495/6673)	0.9071(6678/7366)	4.73615	0.05
ATP2A2	0.9301(6209/6673)	0.9991(7362/7366)	0.952391	0.4
AVPR2	0.0011(8/6673)	0.0031(19/7366)	0.00640228	0.4
BMP7	0.0601(400/6673)	0.0081(61/7366)	0.541865	0.4
BRD1	0.3321(2215/6673)	0.8381(6170/7366)	6.85508	0.01
BTG1	0.2221(1484/6673)	0.8881(6541/7366)	11.666	0.001
CACNA1C	0.5891(3930/6673)	0.7911(5830/7366)	1.24822	0.4
CACNB2	0.6651(4438/6673)	0.7591(5594/7366)	0.281529	0.4
CCL22	0.0161(106/6673)	0.0051(38/7366)	0.0730718	0.4
CD14	0.0301(203/6673)	0.0011(7/7366)	0.380069	0.4
CD34	0.0081(54/6673)	0.8331(6137/7366)	17.8049	0.001
CD46	0.7181(4792/6673)	0.4131(3045/7366)	2.42797	0.15
CDH13	0.2991(1998/6673)	0.4751(3502/7366)	0.83831	0.4
CHEK1	0.0561(372/6673)	0.0711(526/7366)	0.0264172	0.4
CHRM4	0.0061(39/6673)	0.3791(2791/7366)	5.57558	0.025
CHRNA3	0.0461(307/6673)	0.0171(126/7366)	0.180172	0.4
CHRNA5	0.0411(273/6673)	0.0531(388/7366)	0.0198864	0.4
CHRNA7	0.0751(500/6673)	0.1411(1038/7366)	0.287826	0.4
CHRNB4	0.0061(37/6673)	0.0041(30/7366)	0.00294138	0.4
CLCN3	0.6501(4340/6673)	0.9921(7307/7366)	5.32317	0.025
CLIC1	0.0051(31/6673)	0.0211(158/7366)	0.137094	0.4
CLU	0.8451(5641/6673)	0.9911(7303/7366)	1.91385	0.25
CMYA5	0.4431(2956/6673)	0.3481(2566/7366)	0.24193	0.4
CNKSR2	0.8451(5637/6673)	0.9911(7302/7366)	1.91801	0.25
CNNM2	0.1301(866/6673)	0.4331(3192/7366)	2.8914	0.1
CNTN4	0.4131(2754/6673)	0.7381(5433/7366)	2.79949	0.1
COMT	0.2421(1615/6673)	0.9901(7291/7366)	15.5455	0.001
CRP	0.0011(5/6673)	0.0001(0/7366)	0.010168	0.4
CTNNA1	0.4031(2688/6673)	0.6611(4869/7366)	1.72949	0.25
CTNND1	0.1791(1195/6673)	0.6251(4606/7366)	5.29509	0.025
CXCL12	0.0061(37/6673)	0.3821(2812/7366)	5.6419	0.025
CYP17A1	0.0141(93/6673)	0.0011(8/7366)	0.14908	0.4
DAO	0.0041(25/6673)	0.0091(63/7366)	0.0239131	0.4
DGKZ	0.8441(5632/6673)	0.9551(7038/7366)	0.910432	0.4
DISC1	0.0031(19/6673)	0.0781(572/7366)	0.8948	0.4
DLG1	0.8211(5481/6673)	0.9951(7326/7366)	2.41616	0.15
DLG2	0.7491(4997/6673)	0.9871(7268/7366)	3.30446	0.1
DLG4	0.5881(3927/6673)	0.9451(6958/7366)	4.69451	0.05
DOC2A	0.2141(1427/6673)	0.6901(5083/7366)	5.88001	0.025
DOCK4	0.5111(3407/6673)	0.7631(5620/7366)	1.78942	0.25
DPP4	0.3001(2001/6673)	0.2421(1784/7366)	0.108905	0.4
DRD1	0.0831(551/6673)	0.3371(2479/7366)	2.45742	0.15
DRD2	0.0101(64/6673)	0.0061(46/7366)	0.00928588	0.4
DRD3	0.0021(12/6673)	0(0/7366)	0.0244154	0.4
DRD4	0.0241(161/6673)	0.0331(243/7366)	0.0181196	0.4
DTNBP1	0.1431(952/6673)	0.9331(6869/7366)	16.3035	0.001
EGF	0.0271(180/6673)	0.0441(323/7366)	0.0531566	0.4
EGR1	0.5281(3526/6673)	0.9761(7188/7366)	7.14183	0.01
EHMT1	0.3621(2413/6673)	0.8031(5915/7366)	5.20614	0.025
EI24	0.5071(3384/6673)	0.9621(7087/7366)	7.0422	0.01
EP300	0.5121(3414/6673)	0.7571(5576/7366)	1.68575	0.25
EPHX2	0.1021(679/6673)	0.2311(1705/7366)	0.769582	0.4
ERBB4	0.0831(556/6673)	0.0261(189/7366)	0.426641	0.4
ERCC4	0.3281(2186/6673)	0.5901(4343/7366)	1.77928	0.25
FES	0.0641(427/6673)	0.0041(30/7366)	0.735024	0.4
FEZ1	0.7021(4687/6673)	0.9991(7360/7366)	4.66505	0.05
FGFR1	0.2961(1978/6673)	0.2871(2112/7366)	0.00293588	0.4
FLII	0.2391(1593/6673)	0.4821(3547/7366)	1.63806	0.25
FLNA	0.2341(1562/6673)	0.4461(3282/7366)	1.2761	0.4
FMR1	0.4991(3330/6673)	0.9651(7107/7366)	7.33486	0.01
FURIN	0.2381(1586/6673)	0.3271(2407/7366)	0.251494	0.4
GABRB2	0.9411(6279/6673)	0.9911(7300/7366)	0.510339	0.4
GAD1	0.0741(494/6673)	0.1891(1389/7366)	0.72838	0.4
GCA	0.3951(2638/6673)	0.8481(6245/7366)	5.68112	0.025
GNAL	0.2211(1477/6673)	0.6441(4744/7366)	4.66873	0.05
GNL3	0.5031(3359/6673)	0.9451(6963/7366)	6.46867	0.025
GRIA1	0.4981(3320/6673)	0.9511(7004/7366)	6.80938	0.01
GRIK3	0.1891(1261/6673)	0.5011(3693/7366)	2.75546	0.1
GRIK4	0.1561(1043/6673)	0.4961(3656/7366)	3.34795	0.1
GRIN2A	0.9291(6200/6673)	0.8561(6302/7366)	0.357912	0.4
GRIN2B	0.8281(5523/6673)	0.9991(7361/7366)	2.51641	0.15
GRM3	0.3471(2315/6673)	0.8511(6265/7366)	6.88138	0.01
HBEGF	0.0841(562/6673)	0.1331(982/7366)	0.158776	0.4
HCFC1	0.3211(2139/6673)	0.8401(6184/7366)	7.195	0.01
HCN1	0.6061(4046/6673)	0.7731(5691/7366)	0.838828	0.4
HP	0.0021(11/6673)	0.0041(30/7366)	0.0130144	0.4
HSPD1	0.6041(4029/6673)	0.9901(7295/7366)	6.17744	0.025
HTR2A	0.6511(4345/6673)	0.2161(1588/7366)	5.01276	0.05
HTR3B	0.0311(205/6673)	0.0011(6/7366)	0.389558	0.4
IK	0.5661(3776/6673)	0.9921(7310/7366)	7.06253	0.01
IL18	0.0071(49/6673)	0.3051(2248/7366)	4.17985	0.05
IL1B	0.0071(45/6673)	0.1311(965/7366)	1.49123	0.25
IMMP2L	0.1471(982/6673)	0.4941(3637/7366)	3.50861	0.1
IRAK1	0.2341(1562/6673)	0.6551(4826/7366)	4.61069	0.05
ITIH4	0.1881(1253/6673)	0.0011(7/7366)	2.7547	0.1
KCNV1	0.4071(2717/6673)	0.9281(6833/7366)	8.03045	0.005
L1CAM	0.4931(3290/6673)	0.8551(6301/7366)	3.91202	0.05
LASP1	0.3011(2006/6673)	0.8391(6177/7366)	7.67519	0.01
LCAT	0.0101(67/6673)	0.0181(131/7366)	0.0278088	0.4
LRP1	0.6301(4203/6673)	0.9751(7180/7366)	5.00016	0.05
LSM1	0.2921(1951/6673)	0.9581(7059/7366)	12.4384	0.001
MAPK11	0.2501(1671/6673)	0.8941(6588/7366)	11.0398	0.001
MAPK3	0.1371(911/6673)	0.6581(4848/7366)	7.2519	0.01
MCL1	0.1871(1250/6673)	0.7931(5844/7366)	9.47429	0.005
MDK	0.1161(777/6673)	0.0741(546/7366)	0.13526	0.4
MECP2	0.4531(3021/6673)	0.9191(6766/7366)	6.62661	0.025
MEF2C	0.9931(6623/6673)	0.9991(7362/7366)	0.0812799	0.4
MLC1	0.0011(9/6673)	0.0151(108/7366)	0.138283	0.4
MMP16	0.6321(4214/6673)	0.7601(5597/7366)	0.50464	0.4
MSH6	0.2791(1859/6673)	0.3531(2598/7366)	0.163462	0.4
MTHFR	0.3001(2004/6673)	0.4021(2964/7366)	0.293825	0.4
MYO1A	0.0021(14/6673)	0.0141(100/7366)	0.105466	0.4
NISCH	0.7831(5225/6673)	0.9901(7289/7366)	2.84075	0.1
NMUR2	0.0031(23/6673)	0.0001(2/7366)	0.0365705	0.4
NOTCH4	0.0441(292/6673)	0.0971(713/7366)	0.272907	0.4
NPAS3	0.2381(1587/6673)	0.0461(339/7366)	2.00395	0.25
NRG1	0.2081(1389/6673)	0.7061(5198/7366)	6.40847	0.025
NRGN	0.9831(6561/6673)	0.9981(7354/7366)	0.169158	0.4
NRXN1	0.9581(6394/6673)	0.99991(7365/7366)	0.572909	0.4
NUCB2	0.5251(3500/6673)	0.7701(5671/7366)	1.71406	0.25
OFCC1	0.0001(1/6673)	0.0021(12/7366)	0.0152509	0.4
OPCML	0.8081(5392/6673)	0.9961(7340/7366)	2.71177	0.1
PAK6	0.1911(1276/6673)	0.6581(4845/7366)	5.70712	0.025
PAM	0.6321(4216/6673)	0.8561(6304/7366)	1.72284	0.25
PARD3	0.0071(50/6673)	0.1711(1257/7366)	2.03293	0.25
PDC	0.1171(782/6673)	0.0001(3/7366)	1.66579	0.25
PIK3C2A	0.5861(3911/6673)	0.7871(5798/7366)	1.22174	0.4
PJA2	0.8681(5790/6673)	0.9981(7352/7366)	1.83378	0.25
PKNOX2	0.3611(2406/6673)	0.7411(5458/7366)	3.78724	0.1
PLA2G15	0.1371(914/6673)	0.4771(3510/7366)	3.44442	0.1
PLCB2	0.0281(189/6673)	0.0711(520/7366)	0.240275	0.4
PLXNA2	0.5481(3659/6673)	0.8931(6578/7366)	3.87944	0.05
PPARGC1A	0.2761(1839/6673)	0.6731(4957/7366)	4.07666	0.05
PPP3CC	0.3521(2348/6673)	0.7041(5187/7366)	3.21876	0.1
PRKCD	0.0271(181/6673)	0.0131(96/7366)	0.0661965	0.4
PRKD1	0.2191(1461/6673)	0.1131(836/7366)	0.523913	0.4
PRMT1	0.3651(2437/6673)	0.9861(7262/7366)	11.6307	0.001
PRODH	0.0111(73/6673)	0.0741(547/7366)	0.612444	0.4
PTGIS	0.0791(530/6673)	0.0781(574/7366)	0.000199951	0.4
PTGS2	0.1091(727/6673)	0.3251(2394/7366)	1.74101	0.25
PTN	0.1051(703/6673)	0.8741(6438/7366)	15.2434	0.001
RAD51	0.0221(147/6673)	0.0721(529/7366)	0.34872	0.4
RANGAP1	0.6211(4146/6673)	0.9901(7293/7366)	5.81115	0.025
RELN	0.0441(294/6673)	0.1721(1269/7366)	1.07143	0.4
RGS4	0.8441(5635/6673)	0.9691(7140/7366)	1.22716	0.4
RGS6	0.3981(2656/6673)	0.6771(4984/7366)	2.01766	0.25
RIMS1	0.7221(4816/6673)	0.6061(4466/7366)	0.383389	0.4
RPGRIP1L	0.3941(2630/6673)	0.6911(5091/7366)	2.29835	0.15
RRAS	0.0211(141/6673)	0.2201(1624/7366)	2.33109	0.15
RTN4R	0.3181(2123/6673)	0.8841(6515/7366)	8.73631	0.005
SEMA3D	0.0391(259/6673)	0.0461(338/7366)	0.00792327	0.4
SERPING1	0.1391(925/6673)	0.0101(76/7366)	1.60288	0.25
SETD1A	0.2211(1478/6673)	0.7221(5320/7366)	6.47362	0.025
SHANK3	0.4801(3205/6673)	0.6671(4914/7366)	0.922863	0.4
SIGMAR1	0.2181(1454/6673)	0.8731(6428/7366)	11.2268	0.001
SLC12A4	0.0041(26/6673)	0.0701(517/7366)	0.762069	0.4
SLC18A1	0.0011(9/6673)	0.0421(306/7366)	0.474908	0.4
SLC1A1	0.2941(1961/6673)	0.9261(6819/7366)	10.9887	0.001
SLC6A4	0.0301(203/6673)	0.0001(3/7366)	0.401743	0.4
SOX2	0.0151(103/6673)	0.0141(104/7366)	0.000769161	0.4
SREBF1	0.2131(1421/6673)	0.2721(2007/7366)	0.123772	0.4
SREBF2	0.6061(4043/6673)	0.9811(7226/7366)	5.72879	0.025
SRR	0.1161(773/6673)	0.9471(6979/7366)	18.0336	0.001
STAR	0.0681(452/6673)	0.1861(1371/7366)	0.799838	0.4
STAT6	0.2451(1637/6673)	0.2221(1635/7366)	0.0196697	0.4
STON2	0.0151(98/6673)	0.0141(101/7366)	0.000438101	0.4
SV2B	0.8331(5557/6673)	0.9951(7326/7366)	2.23424	0.15
TAOK2	0.2991(1993/6673)	0.7121(5246/7366)	4.41474	0.05
TAP1	0.0611(405/6673)	0.0091(68/7366)	0.524479	0.4
TCF4	0.9121(6087/6673)	0.9801(7219/7366)	0.60002	0.4
TENM3	0.2481(1653/6673)	0.8561(6303/7366)	9.70613	0.005
TIE1	0.0061(38/6673)	0.0071(51/7366)	0.00154635	0.4
TNF	0.0011(4/6673)	0.0031(20/7366)	0.0169127	0.4
TNXB	0.0381(254/6673)	0.0121(86/7366)	0.19	0.4
TPH1	0.0071(46/6673)	0.0131(98/7366)	0.0261041	0.4
TPR	0.6281(4191/6673)	0.9871(7271/7366)	5.54655	0.025
VIPR2	0.2391(1595/6673)	0.0011(10/7366)	3.59695	0.1
VRK2	0.1551(1037/6673)	0.2041(1499/7366)	0.100791	0.4
ZEB2	0.4881(3256/6673)	0.7801(5746/7366)	2.3919	0.15
