# Supplementary material for: Comparative analysis of cellular expression pattern of schizophrenia risk genes in human versus mouse cortex
Source: Cell Biosci. 2019 Nov 4;9:89. doi: 10.1186/s13578-019-0352-5 (PMC6829839; doi:10.1186/s13578-019-0352-5)
Supplement: Supplementary file 4 — Additional file 4: Table S4. The ratio of SRG-positive GABAergic neurons to total GABAergic neurons in human versus mouse V1 cortex. The κ2 and p value were shown for each SRG. The red color indicates significant difference between human and mouse. [file 13578_2019_352_MOESM4_ESM.xlsx]

## Sheet: Table 4
SRG	SRG-positive GABAergic neuron / total GABAergic neuron		k2	p value
	human V1 cortex	mice V1 cortex
ADAMTSL3	0.1561(176/1129)	0.0181(110/6125)	0.881916	0.4
ADD1	0.6091(687/1129)	0.9201(5636/6125)	1.52429	0.25
AGER	0.0321(36/1129)	0.0071(45/6125)	0.095748	0.4
AIF1	0.0061(7/1129)	0.0111(70/6125)	0.00456963	0.4
AKT1	0.0811(92/1129)	0.8201(5025/6125)	4.61267	0.05
AMACR	0.0211(24/1129)	0.3941(2416/6125)	1.09533	0.4
ANK3	0.9341(1055/1129)	0.9991(6120/6125)	0.682839	0.4
APOE	0.0491(55/1129)	0.3321(2036/6125)	0.68868	0.4
APOM	0.0131(15/1129)	0.0011(8/6125)	0.0797192	0.4
ARHGAP4	0.0161(18/1129)	0.0371(225/6125)	0.02344	0.4
ARNTL	0.3971(448/1129)	0.5211(3191/6125)	0.10827	0.4
ASAH1	0.5071(572/1129)	0.9181(5625/6125)	2.39075	0.15
ATP2A2	0.8631(974/1129)	0.9891(6060/6125)	0.957968	0.4
AVPR2	0(0/1129)	0.0021(15/6125)	0.00510244	0.4
BMP7	0.0561(63/1129)	0.0251(155/6125)	0.0560101	0.4
BRD1	0.2371(268/1129)	0.7031(4305/6125)	1.6326	0.25
BTG1	0.2671(301/1129)	0.9271(5676/6125)	5.27357	0.025
CACNA1C	0.4331(489/1129)	0.6231(3813/6125)	0.260957	0.4
CACNB2	0.5891(665/1129)	0.6811(4173/6125)	0.0673159	0.4
CCL22	0.0151(17/1129)	0.0121(74/6125)	0.00125513	0.4
CD14	0.0141(16/1129)	0.0011(9/6125)	0.0824773	0.4
CD34	0.0091(10/1129)	0.1661(1018/6125)	0.357347	0.4
CD46	0.6861(775/1129)	0.2251(1381/6125)	1.78604	0.25
CDH13	0.5781(653/1129)	0.6841(4188/6125)	0.0878003	0.4
CHEK1	0.0441(50/1129)	0.0551(334/6125)	0.0036745	0.4
CHRM4	0.0071(8/1129)	0.1231(755/6125)	0.251768	0.4
CHRNA3	0.0131(15/1129)	0.0801(493/6125)	0.121746	0.4
CHRNA5	0.0491(55/1129)	0.1541(941/6125)	0.163145	0.4
CHRNA7	0.1241(140/1129)	0.2671(1634/6125)	0.1937	0.4
CHRNB4	0.0031(3/1129)	0.0051(28/6125)	0.00151174	0.4
CLCN3	0.6121(691/1129)	0.9871(6044/6125)	3.71115	0.1
CLIC1	0.0121(13/1129)	0.0641(392/6125)	0.0917429	0.4
CLU	0.8801(993/1129)	0.9951(6092/6125)	1.02164	0.4
CMYA5	0.1121(126/1129)	0.0461(283/6125)	0.141132	0.4
CNKSR2	0.3381(382/1129)	0.5961(3649/6125)	0.471119	0.4
CNNM2	0.1331(150/1129)	0.4171(2554/6125)	0.606121	0.4
CNTN4	0.5871(663/1129)	0.7551(4626/6125)	0.250936	0.4
COMT	0.1741(197/1129)	0.9731(5957/6125)	8.69203	0.005
CRP	0.0011(1/1129)	0(0/6125)	0.00999245	0.4
CTNNA1	0.2261(255/1129)	0.4731(2897/6125)	0.436312	0.4
CTNND1	0.0711(80/1129)	0.3071(1880/6125)	0.496198	0.4
CXCL12	0.1081(122/1129)	0.0851(518/6125)	0.0120408	0.4
CYP17A1	0.0181(20/1129)	0.0011(4/6125)	0.15498	0.4
DAO	0.0061(7/1129)	0.0031(17/6125)	0.00624403	0.4
DGKZ	0.5001(565/1129)	0.6981(4275/6125)	0.308462	0.4
DISC1	0.0101(11/1129)	0.0461(280/6125)	0.0589925	0.4
DLG1	0.3491(394/1129)	0.6641(4068/6125)	0.73664	0.4
DLG2	0.6641(750/1129)	0.9681(5930/6125)	2.2245	0.15
DLG4	0.4321(488/1129)	0.7841(4800/6125)	1.09746	0.4
DOC2A	0.0951(107/1129)	0.2571(1576/6125)	0.260278	0.4
DOCK4	0.2701(305/1129)	0.5581(3415/6125)	0.580421	0.4
DPP4	0.1471(166/1129)	0.0351(212/6125)	0.449202	0.4
DRD1	0.0321(36/1129)	0.3341(2045/6125)	0.78262	0.4
DRD2	0.0061(7/1129)	0.0481(292/6125)	0.0764093	0.4
DRD3	0.0021(2/1129)	0.0001(1/6125)	0.0109836	0.4
DRD4	0.0321(36/1129)	0.0211(130/6125)	0.00892554	0.4
DTNBP1	0.1741(196/1129)	0.7841(4802/6125)	3.05256	0.1
EGF	0.0351(39/1129)	0.0361(223/6125)	0.000175273	0.4
EGR1	0.0651(73/1129)	0.5401(3309/6125)	1.59561	0.25
EHMT1	0.2791(315/1129)	0.6651(4075/6125)	1.09644	0.4
EI24	0.4111(464/1129)	0.8771(5370/6125)	2.41898	0.15
EP300	0.4231(478/1129)	0.6451(3951/6125)	0.362825	0.4
EPHX2	0.2191(247/1129)	0.2831(1731/6125)	0.036071	0.4
ERBB4	0.7111(803/1129)	0.8461(5182/6125)	0.220994	0.4
ERCC4	0.2591(292/1129)	0.5191(3178/6125)	0.476412	0.4
FES	0.0071(8/1129)	0.0181(111/6125)	0.0132526	0.4
FEZ1	0.6011(679/1129)	0.9991(6117/6125)	4.6843	0.05
FGFR1	0.2881(325/1129)	0.3811(2332/6125)	0.0652313	0.4
FLII	0.1941(219/1129)	0.5911(3620/6125)	1.11082	0.4
FLNA	0.1871(211/1129)	0.3571(2187/6125)	0.22973	0.4
FMR1	0.3531(398/1129)	0.8841(5413/6125)	3.10904	0.1
FURIN	0.1741(196/1129)	0.3521(2159/6125)	0.256228	0.4
GABRB2	0.9001(1016/1129)	0.9361(5730/6125)	0.0341616	0.4
GAD1	0.9361(1057/1129)	1(6125/6125)	0.726569	0.4
GCA	0.2651(299/1129)	0.5281(3236/6125)	0.487856	0.4
GNAL	0.5031(568/1129)	0.8831(5406/6125)	1.74002	0.25
GNL3	0.3761(425/1129)	0.9341(5721/6125)	4.21787	0.05
GRIA1	0.6551(740/1129)	0.9741(5968/6125)	2.5654	0.15
GRIK3	0.3391(383/1129)	0.3731(2287/6125)	0.00880218	0.4
GRIK4	0.0681(77/1129)	0.3151(1928/6125)	0.533679	0.4
GRIN2A	0.7961(899/1129)	0.4841(2963/6125)	0.688777	0.4
GRIN2B	0.8481(957/1129)	0.99981(6124/6125)	1.74652	0.25
GRM3	0.1121(127/1129)	0.2221(1360/6125)	0.129288	0.4
HBEGF	0.1061(120/1129)	0.5081(3113/6125)	1.14814	0.4
HCFC1	0.2811(317/1129)	0.7141(4374/6125)	1.44287	0.25
HCN1	0.6241(704/1129)	0.8721(5340/6125)	0.778642	0.4
HP	0.0011(1/1129)	0.0021(15/6125)	0.00194935	0.4
HSPD1	0.6381(720/1129)	0.9901(6066/6125)	3.61717	0.1
HTR2A	0.2381(269/1129)	0.2691(1646/6125)	0.0083891	0.4
HTR3B	0.0061(7/1129)	0.0171(105/6125)	0.0138289	0.4
IK	0.4711(532/1129)	0.9911(6067/6125)	5.764	0.025
IL18	0.0111(12/1129)	0.3461(2121/6125)	0.952847	0.4
IL1B	0.0081(9/1129)	0.0061(36/6125)	0.00124878	0.4
IMMP2L	0.1171(132/1129)	0.4921(3011/6125)	1.00368	0.4
IRAK1	0.1631(184/1129)	0.6491(3977/6125)	1.69771	0.25
ITIH4	0.1431(162/1129)	0.0011(7/6125)	1.56332	0.25
KCNV1	0.0381(43/1129)	0.1401(860/6125)	0.168648	0.4
L1CAM	0.4471(505/1129)	0.8071(4943/6125)	1.21495	0.4
LASP1	0.1891(213/1129)	0.7141(4374/6125)	2.085	0.15
LCAT	0.0061(7/1129)	0.0181(111/6125)	0.0155941	0.4
LRP1	0.5781(652/1129)	0.9331(5717/6125)	2.07579	0.15
LSM1	0.2231(252/1129)	0.9391(5752/6125)	6.30851	0.025
MAPK11	0.0601(68/1129)	0.3121(1913/6125)	0.562041	0.4
MAPK3	0.2161(244/1129)	0.8561(5242/6125)	3.89775	0.05
MCL1	0.1381(156/1129)	0.6491(3975/6125)	1.86836	0.25
MDK	0.1071(121/1129)	0.0511(315/6125)	0.096574	0.4
MECP2	0.3841(434/1129)	0.8991(5506/6125)	3.13338	0.1
MEF2C	0.9341(1055/1129)	0.9721(5955/6125)	0.0771285	0.4
MLC1	0.0051(6/1129)	0.0201(121/6125)	0.0212834	0.4
MMP16	0.3591(405/1129)	0.5871(3594/6125)	0.369096	0.4
MSH6	0.2671(302/1129)	0.3331(2038/6125)	0.0341958	0.4
MTHFR	0.2581(291/1129)	0.2911(1784/6125)	0.00965594	0.4
MYO1A	0(0/1129)	0.0111(70/6125)	0.0239937	0.4
NISCH	0.6741(761/1129)	0.9731(5959/6125)	2.29919	0.15
NMUR2	0.0131(15/1129)	0.0001(2/6125)	0.12611	0.4
NOTCH4	0.0401(45/1129)	0.0651(400/6125)	0.0197441	0.4
NPAS3	0.4581(517/1129)	0.6891(4222/6125)	0.414954	0.4
NRG1	0.0491(55/1129)	0.2521(1545/6125)	0.423015	0.4
NRGN	0.2431(274/1129)	0.6441(3947/6125)	1.16447	0.4
NRXN1	0.7331(828/1129)	0.9991(6121/6125)	3.08298	0.1
NUCB2	0.4371(493/1129)	0.5531(3389/6125)	0.0960072	0.4
OFCC1	0(0/1129)	0(0/6125)	N/A	N/A
OPCML	0.7101(802/1129)	0.8571(5247/6125)	0.271229	0.4
PAK6	0.1201(135/1129)	0.5891(3606/6125)	1.54723	0.25
PAM	0.6451(728/1129)	0.9771(5985/6125)	2.80924	0.1
PARD3	0.0971(110/1129)	0.2661(1628/6125)	0.273152	0.4
PDC	0.0821(93/1129)	0.0001(2/6125)	0.914387	0.4
PIK3C2A	0.5641(637/1129)	0.7221(4425/6125)	0.208453	0.4
PJA2	0.7341(829/1129)	0.9951(6093/6125)	2.72781	0.1
PKNOX2	0.2121(239/1129)	0.6861(4201/6125)	1.66252	0.25
PLA2G15	0.0851(96/1129)	0.4121(2521/6125)	0.81183	0.4
PLCB2	0.0121(13/1129)	0.0351(215/6125)	0.0320845	0.4
PLXNA2	0.2971(335/1129)	0.6611(4050/6125)	0.975611	0.4
PPARGC1A	0.4341(490/1129)	0.7041(4314/6125)	0.573517	0.4
PPP3CC	0.2751(310/1129)	0.6461(3955/6125)	0.998152	0.4
PRKCD	0.0621(70/1129)	0.0111(70/6125)	0.237234	0.4
PRKD1	0.2351(265/1129)	0.1341(818/6125)	0.141481	0.4
PRMT1	0.3781(427/1129)	0.9931(6080/6125)	7.17527	0.01
PRODH	0.0191(21/1129)	0.0271(164/6125)	0.00472086	0.4
PTGIS	0.0471(53/1129)	0.0321(196/6125)	0.0118281	0.4
PTGS2	0.0161(18/1129)	0.0281(171/6125)	0.00992108	0.4
PTN	0.1271(143/1129)	0.4731(2895/6125)	0.86342	0.4
RAD51	0.0171(19/1129)	0.0731(448/6125)	0.09243	0.4
RANGAP1	0.4401(497/1129)	0.9041(5539/6125)	2.70664	0.1
RELN	0.2301(260/1129)	0.5201(3182/6125)	0.588931	0.4
RGS4	0.5101(576/1129)	0.6471(3961/6125)	0.139648	0.4
RGS6	0.1721(194/1129)	0.3781(2313/6125)	0.328769	0.4
RIMS1	0.5091(575/1129)	0.5071(3107/6125)	2.90867e-05	0.4
RPGRIP1L	0.2611(295/1129)	0.5601(3432/6125)	0.628423	0.4
RRAS	0.0151(17/1129)	0.1201(735/6125)	0.208073	0.4
RTN4R	0.0571(64/1129)	0.1431(875/6125)	0.115678	0.4
SEMA3D	0.0111(12/1129)	0.0441(271/6125)	0.0529162	0.4
SERPING1	0.0961(108/1129)	0.0231(138/6125)	0.28657	0.4
SETD1A	0.1821(206/1129)	0.5881(3604/6125)	1.16018	0.4
SHANK3	0.4021(454/1129)	0.4531(2774/6125)	0.0183241	0.4
SIGMAR1	0.1921(217/1129)	0.6731(4125/6125)	1.69224	0.25
SLC12A4	0.0061(7/1129)	0.0561(341/6125)	0.0940835	0.4
SLC18A1	0.0011(1/1129)	0.0301(184/6125)	0.0600449	0.4
SLC1A1	0.2831(320/1129)	0.8801(5390/6125)	3.72913	0.1
SLC6A4	0.0181(20/1129)	0.0001(2/6125)	0.175553	0.4
SOX2	0.4441(501/1129)	0.8041(4922/6125)	1.20465	0.4
SREBF1	0.1941(219/1129)	0.3591(2199/6125)	0.215195	0.4
SREBF2	0.4651(525/1129)	0.8211(5027/6125)	1.23705	0.4
SRR	0.1001(113/1129)	0.7111(4353/6125)	2.76622	0.1
STAR	0.1051(119/1129)	0.1521(930/6125)	0.0306004	0.4
STAT6	0.0271(30/1129)	0.0711(435/6125)	0.0578133	0.4
STON2	0.0311(35/1129)	0.0281(172/6125)	0.000539693	0.4
SV2B	0.1071(121/1129)	0.0971(592/6125)	0.00219277	0.4
TAOK2	0.2861(323/1129)	0.5931(3635/6125)	0.669042	0.4
TAP1	0.0561(63/1129)	0.0181(109/6125)	0.109544	0.4
TCF4	0.9691(1094/1129)	1(6125/6125)	0.351383	0.4
TENM3	0.3931(444/1129)	0.3231(1977/6125)	0.0392335	0.4
TIE1	0(0/1129)	0.0021(13/6125)	0.0044209	0.4
TNF	0(0/1129)	0(0/6125)	N/A	N/A
TNXB	0.0191(22/1129)	0.0021(13/6125)	0.110236	0.4
TPH1	0.0041(5/1129)	0.0021(13/6125)	0.00377241	0.4
TPR	0.4981(562/1129)	0.9771(5982/6125)	4.55939	0.05
VIPR2	0.0451(51/1129)	0.0131(80/6125)	0.102086	0.4
VRK2	0.0771(87/1129)	0.0541(329/6125)	0.0176989	0.4
ZEB2	0.7591(857/1129)	0.9421(5772/6125)	0.749066	0.4
