# Supplementary material for: Comparative analysis of cellular expression pattern of schizophrenia risk genes in human versus mouse cortex
Source: Cell Biosci. 2019 Nov 4;9:89. doi: 10.1186/s13578-019-0352-5 (PMC6829839; doi:10.1186/s13578-019-0352-5)
Supplement: Supplementary file 5 — Additional file 5: Table S5. The ratio of SRG-positive non-neuronal cell to total non-neuronal cell in human versus mouse V1 cortex. The κ2 and p value were shown for each SRG. [file 13578_2019_352_MOESM5_ESM.xlsx]

## Sheet: Table 5
SRG	SRG-positive non-neuronal cell / total non-neuronal cell		k2	p value
	human V1 cortex	mice V1 cortex
ADAMTSL3	0.0181(22/1196)	0.0351(20/577)	0.00820173	0.4
ADD1	0.3021(361/1196)	0.7351(424/577)	0.544699	0.4
AGER	0.0301(36/1196)	0.0141(8/577)	0.00780729	0.4
AIF1	0.0521(62/1196)	0.0991(57/577)	0.0252322	0.4
AKT1	0.0271(32/1196)	0.2411(139/577)	0.377203	0.4
AMACR	0.0011(1/1196)	0.1471(85/577)	0.33323	0.4
ANK3	0.4311(516/1196)	0.2341(135/577)	0.120293	0.4
APOE	0.1401(168/1196)	0.9721(561/577)	2.04846	0.25
APOM	0.0141(17/1196)	0(0/577)	0.0152503	0.4
ARHGAP4	0.0411(49/1196)	0.0551(32/577)	0.00345167	0.4
ARNTL	0.0831(99/1196)	0.2341(135/577)	0.143029	0.4
ASAH1	0.1351(162/1196)	0.7181(414/577)	1.10719	0.4
ATP2A2	0.3321(397/1196)	0.7111(410/577)	0.414381	0.4
AVPR2	0.0031(3/1196)	0.0031(2/577)	0.000233858	0.4
BMP7	0.0991(118/1196)	0.2271(131/577)	0.0978559	0.4
BRD1	0.0671(80/1196)	0.3661(211/577)	0.466467	0.4
BTG1	0.0651(78/1196)	0.8721(503/577)	2.11645	0.15
CACNA1C	0.0541(65/1196)	0.0781(45/577)	0.0068848	0.4
CACNB2	0.1481(177/1196)	0.0281(16/577)	0.106874	0.4
CCL22	0.0161(19/1196)	0.0001(0/577)	0.0170639	0.4
CD14	0.0291(35/1196)	0.0921(53/577)	0.0595314	0.4
CD34	0.0201(24/1196)	0.0551(32/577)	0.0293547	0.4
CD46	0.3161(378/1196)	0.1011(58/577)	0.179568	0.4
CDH13	0.0591(70/1196)	0.1111(64/577)	0.0281599	0.4
CHEK1	0.0191(23/1196)	0.0141(8/577)	0.00120143	0.4
CHRM4	0(0/1196)	0.0051(3/577)	0.0114713	0.4
CHRNA3	0.0081(10/1196)	0.0021(1/577)	0.00510735	0.4
CHRNA5	0.0211(25/1196)	0.0021(1/577)	0.0182301	0.4
CHRNA7	0.0341(41/1196)	0.0101(6/577)	0.0158427	0.4
CHRNB4	0.0041(5/1196)	0.0021(1/577)	0.00127313	0.4
CLCN3	0.1481(177/1196)	0.4991(288/577)	0.45679	0.4
CLIC1	0.0231(27/1196)	0.3001(173/577)	0.55056	0.4
CLU	0.4651(556/1196)	0.8561(494/577)	0.454402	0.4
CMYA5	0.1721(206/1196)	0.0471(27/577)	0.0988235	0.4
CNKSR2	0.1001(120/1196)	0.0711(41/577)	0.00744193	0.4
CNNM2	0.0281(34/1196)	0.1631(94/577)	0.193543	0.4
CNTN4	0.0291(35/1196)	0.0641(37/577)	0.0223588	0.4
COMT	0.0951(114/1196)	0.6031(348/577)	0.959312	0.4
CRP	0.0021(2/1196)	0.0001(0/577)	0.00177896	0.4
CTNNA1	0.1301(155/1196)	0.3671(212/577)	0.246978	0.4
CTNND1	0.0621(74/1196)	0.3621(209/577)	0.482043	0.4
CXCL12	0.0261(31/1196)	0.1351(78/577)	0.148312	0.4
CYP17A1	0.0081(9/1196)	0(0/577)	0.00803706	0.4
DAO	0.0041(5/1196)	0(0/577)	0.00445493	0.4
DGKZ	0.1371(164/1196)	0.1941(112/577)	0.0177087	0.4
DISC1	0.0241(29/1196)	0.0761(44/577)	0.0491135	0.4
DLG1	0.2561(306/1196)	0.4301(248/577)	0.100968	0.4
DLG2	0.2531(302/1196)	0.1301(75/577)	0.0642752	0.4
DLG4	0.1101(132/1196)	0.1891(109/577)	0.0376465	0.4
DOC2A	0.0211(25/1196)	0.0071(4/577)	0.00869564	0.4
DOCK4	0.2651(317/1196)	0.4771(275/577)	0.144239	0.4
DPP4	0.0101(12/1196)	0.0241(14/577)	0.0100452	0.4
DRD1	0.0031(3/1196)	0.0051(3/577)	0.001539	0.4
DRD2	0.0011(1/1196)	0(0/577)	0.000888976	0.4
DRD3	0.0011(1/1196)	0(0/577)	0.000888976	0.4
DRD4	0.0121(14/1196)	0(0/577)	0.0125376	0.4
DTNBP1	0.0281(34/1196)	0.2581(149/577)	0.408962	0.4
EGF	0.0111(13/1196)	0.0141(8/577)	0.000549452	0.4
EGR1	0.0501(60/1196)	0.3591(207/577)	0.533616	0.4
EHMT1	0.1421(170/1196)	0.3241(187/577)	0.147566	0.4
EI24	0.1531(183/1196)	0.2951(170/577)	0.0901542	0.4
EP300	0.1271(152/1196)	0.2881(166/577)	0.125615	0.4
EPHX2	0.0461(55/1196)	0.3851(222/577)	0.624014	0.4
ERBB4	0.1681(201/1196)	0.0881(51/577)	0.0373162	0.4
ERCC4	0.0661(79/1196)	0.1701(98/577)	0.0859261	0.4
FES	0.0141(17/1196)	0.0591(34/577)	0.051292	0.4
FEZ1	0.2881(345/1196)	0.7781(449/577)	0.695145	0.4
FGFR1	0.1681(201/1196)	0.5891(340/577)	0.599754	0.4
FLII	0.0591(70/1196)	0.2031(117/577)	0.158077	0.4
FLNA	0.0641(77/1196)	0.1921(111/577)	0.12388	0.4
FMR1	0.1081(129/1196)	0.3661(211/577)	0.307426	0.4
FURIN	0.0271(32/1196)	0.1351(78/577)	0.14481	0.4
GABRB2	0.1451(173/1196)	0.1141(66/577)	0.00562921	0.4
GAD1	0.0841(100/1196)	0.2561(148/577)	0.178082	0.4
GCA	0.0941(112/1196)	0.3921(226/577)	0.412652	0.4
GNAL	0.0421(50/1196)	0.0751(43/577)	0.0154376	0.4
GNL3	0.0891(106/1196)	0.3811(220/577)	0.409108	0.4
GRIA1	0.0581(69/1196)	0.1091(63/577)	0.0275824	0.4
GRIK3	0.0341(41/1196)	0.0231(13/577)	0.00335171	0.4
GRIK4	0.0671(80/1196)	0.0551(32/577)	0.00158252	0.4
GRIN2A	0.1401(168/1196)	0.0141(8/577)	0.128496	0.4
GRIN2B	0.0931(111/1196)	0.3411(197/577)	0.308653	0.4
GRM3	0.2021(241/1196)	0.6621(382/577)	0.66706	0.4
HBEGF	0.0331(39/1196)	0.3381(195/577)	0.583373	0.4
HCFC1	0.0881(105/1196)	0.2431(140/577)	0.144312	0.4
HCN1	0.0531(63/1196)	0.0421(24/577)	0.00188628	0.4
HP	0.0061(7/1196)	0(0/577)	0.00624397	0.4
HSPD1	0.1241(148/1196)	0.4511(260/577)	0.432264	0.4
HTR2A	0.0841(101/1196)	0(0/577)	0.0951565	0.4
HTR3B	0.0051(6/1196)	0(0/577)	0.00534895	0.4
IK	0.1201(143/1196)	0.5151(297/577)	0.599919	0.4
IL18	0.0431(51/1196)	0.8091(467/577)	2.03757	0.25
IL1B	0.0081(10/1196)	0.0031(2/577)	0.00255494	0.4
IMMP2L	0.0291(35/1196)	0.0541(31/577)	0.011968	0.4
IRAK1	0.0431(52/1196)	0.4561(263/577)	0.834128	0.4
ITIH4	0.0661(79/1196)	0.0021(1/577)	0.0688282	0.4
KCNV1	0.0301(36/1196)	0.0401(23/577)	0.00212297	0.4
L1CAM	0.0241(29/1196)	0.0171(10/577)	0.00159394	0.4
LASP1	0.0411(49/1196)	0.2841(164/577)	0.401281	0.4
LCAT	0.0531(63/1196)	0.5861(338/577)	1.16401	0.4
LRP1	0.3161(378/1196)	0.7041(406/577)	0.436556	0.4
LSM1	0.0431(51/1196)	0.3481(201/577)	0.549426	0.4
MAPK11	0.0521(62/1196)	0.0311(18/577)	0.00708991	0.4
MAPK3	0.0461(55/1196)	0.3281(189/577)	0.47884	0.4
MCL1	0.0741(89/1196)	0.3551(205/577)	0.408804	0.4
MDK	0.0271(32/1196)	0.4511(260/577)	0.93606	0.4
MECP2	0.1111(133/1196)	0.3471(200/577)	0.260425	0.4
MEF2C	0.3291(394/1196)	0.3281(189/577)	1.14197e-05	0.4
MLC1	0.0571(68/1196)	0.5941(343/577)	1.16335	0.4
MMP16	0.0941(113/1196)	0.0711(41/577)	0.0049589	0.4
MSH6	0.0671(80/1196)	0.0851(49/577)	0.00345486	0.4
MTHFR	0.0791(94/1196)	0.0571(33/577)	0.00493775	0.4
MYO1A	0.0021(2/1196)	0.0001(0/577)	0.00177896	0.4
NISCH	0.1461(175/1196)	0.7211(416/577)	1.06517	0.4
NMUR2	0.0371(44/1196)	0.0021(1/577)	0.0356114	0.4
NOTCH4	0.0191(23/1196)	0.0811(47/577)	0.0731869	0.4
NPAS3	0.3231(386/1196)	0.5891(340/577)	0.210556	0.4
NRG1	0.0121(14/1196)	0.1281(74/577)	0.206401	0.4
NRGN	0.1951(233/1196)	0.2721(157/577)	0.0249502	0.4
NRXN1	0.3231(386/1196)	0.7711(445/577)	0.578983	0.4
NUCB2	0.0791(95/1196)	0.1131(65/577)	0.00963532	0.4
OFCC1	0.0021(2/1196)	0.0001(0/577)	0.00177896	0.4
OPCML	0.1271(152/1196)	0.1391(80/577)	0.000841941	0.4
PAK6	0.0101(12/1196)	0.0211(12/577)	0.00621935	0.4
PAM	0.0721(86/1196)	0.2221(128/577)	0.151823	0.4
PARD3	0.0521(62/1196)	0.1681(97/577)	0.118703	0.4
PDC	0.0121(14/1196)	0(0/577)	0.0125376	0.4
PIK3C2A	0.2531(302/1196)	0.4611(266/577)	0.143113	0.4
PJA2	0.2281(273/1196)	0.4511(260/577)	0.168548	0.4
PKNOX2	0.0231(27/1196)	0.0901(52/577)	0.0768202	0.4
PLA2G15	0.0331(40/1196)	0.1401(81/577)	0.128906	0.4
PLCB2	0.0491(59/1196)	0.0231(13/577)	0.0132152	0.4
PLXNA2	0.0541(64/1196)	0.1441(83/577)	0.0769303	0.4
PPARGC1A	0.0481(57/1196)	0.3691(213/577)	0.573896	0.4
PPP3CC	0.0831(99/1196)	0.1891(109/577)	0.0779709	0.4
PRKCD	0.0431(51/1196)	0.2861(165/577)	0.396669	0.4
PRKD1	0.0581(69/1196)	0.2341(135/577)	0.218752	0.4
PRMT1	0.0901(108/1196)	0.4141(239/577)	0.477768	0.4
PRODH	0.1961(234/1196)	0.5751(332/577)	0.47562	0.4
PTGIS	0.0321(38/1196)	0.0241(14/577)	0.00141975	0.4
PTGS2	0.0061(7/1196)	0.0071(4/577)	0.000135493	0.4
PTN	0.2551(305/1196)	0.9411(543/577)	1.35207	0.25
RAD51	0.0151(18/1196)	0.0161(9/577)	1.43409e-05	0.4
RANGAP1	0.1371(164/1196)	0.1511(87/577)	0.00109998	0.4
RELN	0.0281(33/1196)	0.0471(27/577)	0.00808334	0.4
RGS4	0.1261(151/1196)	0.2151(124/577)	0.0429867	0.4
RGS6	0.0481(58/1196)	0.1181(68/577)	0.0522299	0.4
RIMS1	0.0941(112/1196)	0.0101(6/577)	0.0799598	0.4
RPGRIP1L	0.0331(39/1196)	0.1371(79/577)	0.125533	0.4
RRAS	0.0111(13/1196)	0.3081(178/577)	0.660553	0.4
RTN4R	0.0181(21/1196)	0.0211(12/577)	0.000411617	0.4
SEMA3D	0.0111(13/1196)	0.0731(42/577)	0.0914328	0.4
SERPING1	0.0441(53/1196)	0.1281(74/577)	0.07594	0.4
SETD1A	0.0591(71/1196)	0.1921(111/577)	0.137671	0.4
SHANK3	0.0951(114/1196)	0.0351(20/577)	0.0377464	0.4
SIGMAR1	0.0251(30/1196)	0.3361(194/577)	0.628671	0.4
SLC12A4	0.0381(46/1196)	0.2761(159/577)	0.394081	0.4
SLC18A1	0.0031(3/1196)	0.0021(1/577)	0.000191391	0.4
SLC1A1	0.0421(50/1196)	0.0691(40/577)	0.0112648	0.4
SLC6A4	0.0231(28/1196)	0(0/577)	0.0252765	0.4
SOX2	0.3681(440/1196)	0.5751(332/577)	0.125542	0.4
SREBF1	0.1431(171/1196)	0.8131(469/577)	1.39431	0.25
SREBF2	0.1761(210/1196)	0.5911(341/577)	0.577473	0.4
SRR	0.0281(33/1196)	0.2841(164/577)	0.478004	0.4
STAR	0.0231(28/1196)	0.0551(32/577)	0.0225168	0.4
STAT6	0.0461(55/1196)	0.1011(58/577)	0.0357234	0.4
STON2	0.1071(128/1196)	0.2151(124/577)	0.0684192	0.4
SV2B	0.0751(90/1196)	0.0571(33/577)	0.00362067	0.4
TAOK2	0.0941(112/1196)	0.2241(129/577)	0.10302	0.4
TAP1	0.0271(32/1196)	0.0551(32/577)	0.0169731	0.4
TCF4	0.4431(530/1196)	0.9621(555/577)	0.812226	0.4
TENM3	0.0101(12/1196)	0.2561(148/577)	0.530365	0.4
TIE1	0.0131(15/1196)	0.0021(1/577)	0.00936422	0.4
TNF	0.0011(1/1196)	0.0171(10/577)	0.0316313	0.4
TNXB	0.0081(9/1196)	0.0101(6/577)	0.000705565	0.4
TPH1	0.0031(4/1196)	0.0021(1/577)	0.000661849	0.4
TPR	0.1811(217/1196)	0.6101(352/577)	0.60424	0.4
VIPR2	0.0291(35/1196)	0.0071(4/577)	0.0166169	0.4
VRK2	0.1271(152/1196)	0.1251(72/577)	3.45612e-05	0.4
ZEB2	0.3851(460/1196)	0.4251(245/577)	0.00478696	0.4
